# Supplementary material for: MRI Reflects Meningioma Biology and Molecular Risk
Source: Cancers (Basel). 2025 Nov 15;17(22):3665. doi: 10.3390/cancers17223665 (PMC12650713; doi:10.3390/cancers17223665)
Supplement: Supplementary file 1 [file cancers-17-03665-s001.zip › Supplementary_Table_S1.csv]

Feature
fO_T1c_TC_10Percentile
fO_T1c_TC_90Percentile
fO_T1c_TC_Energy
fO_T1c_TC_Entropy
fO_T1c_TC_InterquartileRange
fO_T1c_TC_Kurtosis
fO_T1c_TC_Maximum
fO_T1c_TC_MeanAbsoluteDeviation
fO_T1c_TC_Mean
fO_T1c_TC_Median
fO_T1c_TC_Minimum
fO_T1c_TC_Range
fO_T1c_TC_RobustMeanAbsoluteDeviation
fO_T1c_TC_RootMeanSquared
fO_T1c_TC_Skewness
fO_T1c_TC_TotalEnergy
fO_T1c_TC_Uniformity
fO_T1c_TC_Variance
glcm_T1c_TC_Autocorrelation
glcm_T1c_TC_ClusterProminence
glcm_T1c_TC_ClusterShade
glcm_T1c_TC_ClusterTendency
glcm_T1c_TC_Contrast
glcm_T1c_TC_Correlation
glcm_T1c_TC_DifferenceAverage
glcm_T1c_TC_DifferenceEntropy
glcm_T1c_TC_DifferenceVariance
glcm_T1c_TC_Id
glcm_T1c_TC_Idm
glcm_T1c_TC_Idmn
glcm_T1c_TC_Idn
glcm_T1c_TC_Imc1
glcm_T1c_TC_Imc2
glcm_T1c_TC_InverseVariance
glcm_T1c_TC_JointAverage
glcm_T1c_TC_JointEnergy
glcm_T1c_TC_JointEntropy
glcm_T1c_TC_MCC
glcm_T1c_TC_MaximumProbability
glcm_T1c_TC_SumAverage
glcm_T1c_TC_SumEntropy
glcm_T1c_TC_SumSquares
shape_T1c_TC_Elongation
shape_T1c_TC_Flatness
shape_T1c_TC_LeastAxisLength
shape_T1c_TC_MajorAxisLength
shape_T1c_TC_Maximum2DDiameterColumn
shape_T1c_TC_Maximum2DDiameterRow
shape_T1c_TC_Maximum2DDiameterSlice
shape_T1c_TC_Maximum3DDiameter
shape_T1c_TC_MeshVolume
shape_T1c_TC_MinorAxisLength
shape_T1c_TC_Sphericity
shape_T1c_TC_SurfaceArea
shape_T1c_TC_SurfaceVolumeRatio
shape_T1c_TC_VoxelVolume
fO_FLAIR_TC_10Percentile
fO_FLAIR_TC_90Percentile
fO_FLAIR_TC_Energy
fO_FLAIR_TC_Entropy
fO_FLAIR_TC_InterquartileRange
fO_FLAIR_TC_Kurtosis
fO_FLAIR_TC_Maximum
fO_FLAIR_TC_MeanAbsoluteDeviation
fO_FLAIR_TC_Mean
fO_FLAIR_TC_Median
fO_FLAIR_TC_Minimum
fO_FLAIR_TC_Range
fO_FLAIR_TC_RobustMeanAbsoluteDeviation
fO_FLAIR_TC_RootMeanSquared
fO_FLAIR_TC_Skewness
fO_FLAIR_TC_TotalEnergy
fO_FLAIR_TC_Uniformity
fO_FLAIR_TC_Variance
glcm_FLAIR_TC_Autocorrelation
glcm_FLAIR_TC_ClusterProminence
glcm_FLAIR_TC_ClusterShade
glcm_FLAIR_TC_ClusterTendency
glcm_FLAIR_TC_Contrast
glcm_FLAIR_TC_Correlation
glcm_FLAIR_TC_DifferenceAverage
glcm_FLAIR_TC_DifferenceEntropy
glcm_FLAIR_TC_DifferenceVariance
glcm_FLAIR_TC_Id
glcm_FLAIR_TC_Idm
glcm_FLAIR_TC_Idmn
glcm_FLAIR_TC_Idn
glcm_FLAIR_TC_Imc1
glcm_FLAIR_TC_Imc2
glcm_FLAIR_TC_InverseVariance
glcm_FLAIR_TC_JointAverage
glcm_FLAIR_TC_JointEnergy
glcm_FLAIR_TC_JointEntropy
glcm_FLAIR_TC_MCC
glcm_FLAIR_TC_MaximumProbability
glcm_FLAIR_TC_SumAverage
glcm_FLAIR_TC_SumEntropy
glcm_FLAIR_TC_SumSquares
